# Supplementary material for: Subfamily-specific differential contribution of individual monomers and the tether sequence to mouse L1 promoter activity
Source: Mob DNA. 2022 Apr 20;13:13. doi: 10.1186/s13100-022-00269-z (PMC9022269; doi:10.1186/s13100-022-00269-z)
Supplement: Supplementary file 3 — Additional file 3: Adjusted p values from pairwise t-tests with Benjamini-Hochberg correction for promoter constructs in all data figures. [file 13100_2022_269_MOESM3_ESM.xlsx]

## Sheet: Fig.2D
Table S5a. Pairwise t-test with Benjamini-Hochberg correction for promoter constructs in Fig.2D
> pairwise.t.test(mytest$FRratio, mytest$PlasmidName, p.adjust.method="BH", pool.sd=FALSE)
Pairwise comparisons using t tests with non-pooled SD
data: mytest$FRratio and mytest$PlasmidName
NoPromo A_II_2MT_as A_II_2MT A_I_2MT_as A_I_2MT Gf_I_2MT_as Gf_I_2MT Tf_III_2MT_as Tf_III_2MT Tf_II_2MT_as Tf_II_2MT Tf_I_2MT_as Tf_I_2MT L1RP_as
A_II_2MT_as 0.01945 - - - - - - - - - - - - -
A_II_2MT 0.02609 0.03459 - - - - - - - - - - - -
A_I_2MT_as 0.03999 0.13972 0.04838 - - - - - - - - - - -
A_I_2MT 0.00182 0.00174 0.00483 0.00067 - - - - - - - - - -
Gf_I_2MT_as 0.04288 0.12378 0.02967 0.06816 0.00174 - - - - - - - - -
Gf_I_2MT 0.00483 0.00428 0.08637 0.17566 0.00174 0.00217 - - - - - - - -
Tf_III_2MT_as 0.00182 0.05637 0.02967 0.06166 0.00186 0.39402 0.00688 - - - - - - -
Tf_III_2MT 0.04501 0.05410 0.22953 0.06539 0.17837 0.04992 0.08226 0.04889 - - - - - -
Tf_II_2MT_as 0.00190 0.00428 0.06539 0.54585 0.00190 0.00153 0.11697 0.00222 0.07099 - - - - -
Tf_II_2MT 0.02564 0.02715 0.04144 0.02939 0.20082 0.02609 0.03159 0.02609 0.07122 0.03030 - - - -
Tf_I_2MT_as 0.01139 0.03077 0.05637 0.73580 0.00153 0.01369 0.12871 0.01941 0.06881 0.68789 0.02967 - - -
Tf_I_2MT 0.04838 0.05637 0.18308 0.06590 0.37360 0.05235 0.08072 0.05141 0.73580 0.07099 0.11037 0.06881 - -
L1RP_as 0.00153 0.00020 0.73580 0.00996 0.00289 0.00020 0.00182 0.00153 0.18907 0.00122 0.04401 0.00179 0.16248 -
L1RP 0.00996 0.00996 0.00996 0.00996 0.01900 0.00996 0.00996 0.00996 0.00982 0.00996 0.01900 0.00996 0.00975 0.01139
P value adjustment method: BH

## Sheet: Fig.3A
Table S5a. Pairwise t-test with Benjamini-Hochberg correction for promoter constructs in Fig.3A
> pairwise.t.test(mytest$FRratio, mytest$PlasmidName, p.adjust.method="BH", pool.sd=FALSE)
Pairwise comparisons using t tests with non-pooled SD
data: mytest$FRratio and mytest$PlasmidName
NoPromo GFP_205 Tf_I_T_as Tf_I_T Tf_I_M1 Tf_I_M2 Tf_I_M1T Tf_I_M2T Tf_I_2MT
GFP_205 0.14430 - - - - - - - -
Tf_I_T_as 0.00119 0.00214 - - - - - - -
Tf_I_T 0.00069 0.00091 0.00625 - - - - - -
Tf_I_M1 0.00625 0.00625 0.00963 0.01324 - - - - -
Tf_I_M2 0.00091 0.00091 0.00091 0.00107 0.00671 - - - -
Tf_I_M1T 0.00069 0.00069 0.00069 0.00069 0.12047 0.00893 - - -
Tf_I_M2T 0.00069 0.00069 0.00069 0.00069 0.00091 0.00399 0.00069 - -
Tf_I_2MT 0.00625 0.00625 0.00625 0.00625 0.00710 0.00952 0.00839 0.01260 -
L1RP 0.00435 0.00435 0.00435 0.00435 0.00448 0.00463 0.00456 0.00491 0.00581
P value adjustment method: BH

## Sheet: Fig.3C
Table S5a. Pairwise t-test with Benjamini-Hochberg correction for promoter constructs in Fig.3C
> pairwise.t.test(mytest$FRratio, mytest$PlasmidName, p.adjust.method="BH", pool.sd=FALSE)
Pairwise comparisons using t tests with non-pooled SD
data: mytest$FRratio and mytest$PlasmidName
NoPromo GFP_202 A_I_T_as A_I_T A_I_M1 A_I_M2 A_I_M1T A_I_M2T A_I_2MT
GFP_202 0.0332 - - - - - - - -
A_I_T_as 3.5e-05 0.0013 - - - - - - -
A_I_T 3.0e-07 1.6e-05 3.1e-06 - - - - - -
A_I_M1 0.0026 0.0026 0.0057 0.2202 - - - - -
A_I_M2 0.0020 0.0020 0.0020 0.0020 0.0020 - - - -
A_I_M1T 0.0020 0.0020 0.0027 0.0166 0.0419 0.0020 - - -
A_I_M2T 0.0013 0.0013 0.0013 0.0013 0.0013 0.0027 0.0013 - -
A_I_2MT 0.0013 0.0013 0.0013 0.0013 0.0013 0.0027 0.0013 0.3980 -
L1RP 0.0027 0.0027 0.0027 0.0027 0.0027 0.5375 0.0027 0.0056 0.0057
P value adjustment method: BH

## Sheet: Fig.3E
Table S5a. Pairwise t-test with Benjamini-Hochberg correction for promoter constructs in Fig.3E
> pairwise.t.test(mytest$FRratio, mytest$PlasmidName, p.adjust.method="BH", pool.sd=FALSE)
Pairwise comparisons using t tests with non-pooled SD
data: mytest$FRratio and mytest$PlasmidName
NoPromo GFP_250 Gf_I_T249_as Gf_I_T249 Gf_I_T_as Gf_I_T Gf_I_M1 Gf_I_M2 Gf_I_M1T Gf_I_M2T Gf_I_2MT
GFP_250 0.12895 - - - - - - - - - -
Gf_I_T249_as 0.00053 0.00015 - - - - - - - - -
Gf_I_T249 0.03251 0.03856 0.54602 - - - - - - - -
Gf_I_T_as 0.00183 0.00165 0.00614 0.00619 - - - - - - -
Gf_I_T 0.00052 0.00017 0.00195 0.04597 0.04845 - - - - - -
Gf_I_M1 0.00314 0.00195 0.01938 0.52036 0.00195 0.00052 - - - - -
Gf_I_M2 0.00369 0.00345 0.04845 0.04988 0.07402 0.96456 0.01162 - - - -
Gf_I_M1T 0.00170 0.00165 0.00376 0.00223 0.20153 0.01486 0.00176 0.01540 - - -
Gf_I_M2T 0.00165 0.00165 0.00193 0.00077 0.00193 0.00211 0.00170 0.00165 0.00195 - -
Gf_I_2MT 3.8e-05 1.2e-05 3.8e-06 1.4e-05 3.8e-06 2.0e-06 2.0e-06 3.8e-06 1.2e-05 0.12895 -
L1RP 0.00052 0.00052 0.00052 0.00052 0.00052 0.00052 0.00052 0.00052 0.00052 0.00052 0.00053
P value adjustment method: BH

## Sheet: Fig.4C
Table S5a. Pairwise t-test with Benjamini-Hochberg correction for promoter constructs in Fig.4C
> pairwise.t.test(mytest$FRratio, mytest$PlasmidName, p.adjust.method="BH", pool.sd=FALSE)
Pairwise comparisons using t tests with non-pooled SD
data: mytest$FRratio and mytest$PlasmidName
NoPromo Tf_I_2MT Tf_I_3MT_d160 Tf_I_3MT_d120 Tf_I_3MT_d80 Tf_I_3MT_d40 Tf_I_3MT
Tf_I_2MT 0.00636 - - - - - -
Tf_I_3MT_d160 0.00056 0.15736 - - - - -
Tf_I_3MT_d120 0.00636 0.03824 0.07877 - - - -
Tf_I_3MT_d80 0.00419 0.40489 0.26756 0.03824 - - -
Tf_I_3MT_d40 0.00087 0.00636 0.00149 0.00021 0.00087 - -
Tf_I_3MT 0.00015 0.00176 3e-05 3e-05 0.00015 0.00359 -
L1RP 0.00461 0.00636 0.00684 0.00577 0.00636 0.03447 0.19368
P value adjustment method: BH

## Sheet: Fig.4D
Table S5a. Pairwise t-test with Benjamini-Hochberg correction for promoter constructs in Fig.4D
> pairwise.t.test(mytest$FRratio, mytest$PlasmidName, p.adjust.method="BH", pool.sd=FALSE)
Pairwise comparisons using t tests with non-pooled SD
data: mytest$FRratio and mytest$PlasmidName
NoPromo A_I_2MT A_I_3MT_d160 A_I_3MT_d120 A_I_3MT_d80 A_I_3MT_d40 A_I_3MT
A_I_2MT 0.0025 - - - - - -
A_I_3MT_d160 0.0016 0.0138 - - - - -
A_I_3MT_d120 0.0025 0.0060 0.0841 - - - -
A_I_3MT_d80 0.0011 0.0154 0.9390 0.0834 - - -
A_I_3MT_d40 0.0025 0.0048 0.0048 0.0031 0.0048 - -
A_I_3MT 0.0052 0.0060 0.0060 0.0060 0.0060 0.0108 -
L1RP 0.0053 0.0070 0.0060 0.0060 0.0060 0.0172 0.2576
P value adjustment method: BH

## Sheet: Fig.S1A
Table S5a. Pairwise t-test with Benjamini-Hochberg correction for promoter constructs in Fig.S1A
> pairwise.t.test(mytest$FRratio, mytest$PlasmidName, p.adjust.method="BH", pool.sd=FALSE)
Pairwise comparisons using t tests with non-pooled SD
data: mytest$FRratio and mytest$PlasmidName
NoPromo A_II_2MT_as A_II_2MT A_I_2MT_as A_I_2MT Gf_I_2MT_as Gf_I_2MT Tf_III_2MT_as Tf_III_2MT Tf_II_2MT_as Tf_II_2MT Tf_I_2MT_as Tf_I_2MT L1RP_as
A_II_2MT_as 0.00049 - - - - - - - - - - - - -
A_II_2MT 0.00037 0.00039 - - - - - - - - - - - -
A_I_2MT_as 0.00017 0.10062 0.00039 - - - - - - - - - - -
A_I_2MT 3.4e-05 2.9e-05 0.00128 3.4e-05 - - - - - - - - - -
Gf_I_2MT_as 0.00010 0.03425 0.00039 0.26503 3.4e-05 - - - - - - - - -
Gf_I_2MT 0.00041 0.00041 0.00039 0.00054 2.1e-06 0.00055 - - - - - - - -
Tf_III_2MT_as 0.00130 0.00684 0.00038 0.03374 3.0e-05 0.10062 0.00036 - - - - - - -
Tf_III_2MT 0.00027 0.00027 0.00026 0.00027 0.00279 0.00027 0.00028 0.00027 - - - - - -
Tf_II_2MT_as 5.2e-05 1.2e-05 0.00123 3.4e-05 1.3e-05 3.4e-05 0.00017 1.3e-05 0.00039 - - - - -
Tf_II_2MT 3.4e-05 3.4e-05 3.9e-06 3.4e-05 3.4e-05 3.4e-05 3.4e-05 3.4e-05 6.8e-06 3.4e-05 - - - -
Tf_I_2MT_as 3.0e-05 2.1e-06 0.00160 7.0e-06 3.3e-05 1.2e-05 0.00017 2.1e-06 0.00042 0.06431 3.8e-05 - - -
Tf_I_2MT 0.00018 0.00018 0.00016 0.00018 0.00036 0.00018 0.00018 0.00018 0.00017 0.00022 0.00757 0.00022 - -
L1RP_as 0.00017 0.00017 0.00010 0.00017 0.00215 0.00017 0.00016 0.00017 0.07186 0.00022 3.9e-06 0.00026 0.00021 -
L1RP 0.00047 0.00047 0.00059 0.00047 0.00090 0.00047 0.00050 0.00047 0.00090 0.00055 0.06535 0.00055 0.00917 0.00098
P value adjustment method: BH

## Sheet: Fig.S2A
Table S5a. Pairwise t-test with Benjamini-Hochberg correction for promoter constructs in Fig.S2A
> pairwise.t.test(mytest$FRratio, mytest$PlasmidName, p.adjust.method="fdr", pool.sd=FALSE)
Pairwise comparisons using t tests with non-pooled SD
data: mytest$FRratio and mytest$PlasmidName
NoPromo GFP_205 Tf_I_T_as Tf_I_T Tf_I_M1 Tf_I_M2 Tf_I_M1T Tf_I_M2T Tf_I_2MT
GFP_205 0.22570 - - - - - - - -
Tf_I_T_as 0.53032 0.00023 - - - - - - -
Tf_I_T 0.48205 0.00106 0.59664 - - - - - -
Tf_I_M1 0.00072 0.00190 0.00255 0.00248 - - - - -
Tf_I_M2 0.00034 0.00072 0.00072 0.00072 0.00039 - - - -
Tf_I_M1T 0.00023 0.00039 0.00044 0.00034 0.53032 0.00098 - - -
Tf_I_M2T 0.00072 0.00098 0.00102 0.00102 0.00106 0.09220 0.00289 - -
Tf_I_2MT 0.00072 0.00072 0.00072 0.00072 0.00072 0.00099 0.00090 0.00075 -
L1RP 0.00031 0.00031 0.00031 0.00031 0.00030 0.00023 0.00031 0.00023 0.00289
P value adjustment method: BH

## Sheet: Fig.S2C
Table S5a. Pairwise t-test with Benjamini-Hochberg correction for promoter constructs in Fig.S2C
> pairwise.t.test(mytest$FRratio, mytest$PlasmidName, p.adjust.method="BH", pool.sd=FALSE)
Pairwise comparisons using t tests with non-pooled SD
data: mytest$FRratio and mytest$PlasmidName
NoPromo GFP_202 A_I_T_as A_I_T A_I_M1 A_I_M2 A_I_M1T A_I_M2T A_I_2MT
GFP_202 0.00112 - - - - - - - -
A_I_T_as 0.02446 0.00766 - - - - - - -
A_I_T 0.00994 0.00398 0.35771 - - - - - -
A_I_M1 0.01452 0.01191 0.01960 0.02266 - - - - -
A_I_M2 0.00015 0.00015 0.00015 0.00015 0.00015 - - - -
A_I_M1T 0.00122 0.00087 0.00419 0.01027 0.04306 0.00015 - - -
A_I_M2T 0.00015 0.00015 0.00015 0.00015 7.9e-05 0.00019 0.00015 - -
A_I_2MT 0.00037 0.00037 0.00037 0.00037 0.00037 9.0e-05 0.00037 0.00439 -
L1RP 7.9e-05 7.9e-05 7.9e-05 7.9e-05 7.9e-05 7.0e-05 7.9e-05 7.9e-05 5.0e-05
P value adjustment method: BH

## Sheet: Fig.S2E
Table S5a. Pairwise t-test with Benjamini-Hochberg correction for promoter constructs in Fig.S2E
> pairwise.t.test(mytest$FRratio, mytest$PlasmidName, p.adjust.method="BH", pool.sd=FALSE)
Pairwise comparisons using t tests with non-pooled SD
data: mytest$FRratio and mytest$PlasmidName
NoPromo GFP_250 Gf_I_T249_as Gf_I_T249 Gf_I_T_as Gf_I_T Gf_I_M1 Gf_I_M2 Gf_I_M1T Gf_I_M2T Gf_I_2MT
GFP_250 0.01895 - - - - - - - - - -
Gf_I_T249_as 0.00795 0.00673 - - - - - - - - -
Gf_I_T249 0.00620 0.00457 0.73204 - - - - - - - -
Gf_I_T_as 0.00795 0.00795 0.01496 0.01637 - - - - - - -
Gf_I_T 0.00795 0.00673 0.42170 0.58421 0.01742 - - - - - -
Gf_I_M1 0.00795 0.00457 0.01060 0.00795 0.00925 0.00807 - - - - -
Gf_I_M2 0.02419 0.01584 0.02616 0.01583 0.00807 0.01234 0.50359 - - - -
Gf_I_M1T 0.00139 0.00099 0.01097 0.01116 0.04013 0.04013 0.00087 0.00280 - - -
Gf_I_M2T 0.00099 0.00087 0.00056 0.00056 0.87139 0.00087 0.00056 0.00056 0.00149 - -
Gf_I_2MT 0.00795 0.00795 0.00807 0.00840 0.03951 0.00840 0.00795 0.00795 0.01234 0.03951 -
L1RP 0.00795 0.00795 0.00795 0.00795 0.00795 0.00795 0.00795 0.00795 0.00795 0.00795 0.00807
P value adjustment method: BH

[truncated: 2 more sheets: Fig.S3A, Fig.S3B]
